# Supplementary material for: 4-Amino-3,5-dimethyl-4H-1,2,4-triazole
Source: Acta Crystallogr Sect E Struct Rep Online. 2008 May 24;64(Pt 6):o1144. doi: 10.1107/S1600536808014815 (PMC2961470; doi:10.1107/S1600536808014815)
Supplement: Supplementary file 2 [file e-64-o1144-Isup2.hkl]

# 
# h,k,l, Fc-squared, Fo-squared, sigma(Fo-squared) and status flag 
# 
data_I
_shelx_title ' 1 in P2(1)/c' 
_shelx_refln_list_code          4 
_shelx_F_calc_maximum       65.08 
_exptl_crystal_F_000       240.00 
_reflns_d_resolution_high  0.7700 
 
loop_ 
 _symmetry_equiv_pos_as_xyz 
 'x, y, z' 
 '-x, y+1/2, -z+1/2' 
 '-x, -y, -z' 
 'x, -y-1/2, z-1/2' 
 
_cell_length_a     5.8423 
_cell_length_b     7.7540 
_cell_length_c    12.8461 
_cell_angle_alpha  90.000 
_cell_angle_beta   96.910 
_cell_angle_gamma  90.000 
 
_shelx_F_squared_multiplier     1.000 
 
loop_ 
 _refln_index_h 
 _refln_index_k 
 _refln_index_l 
 _refln_F_squared_calc 
 _refln_F_squared_meas 
 _refln_F_squared_sigma 
 _refln_observed_status 
   1   0   0     4235.97     3316.90     28.07 o 
   2   0   0     3285.67     3093.83     26.52 o 
   3   0   0       50.99       44.34      1.03 o 
   4   0   0      312.75      329.97      9.33 o 
   5   0   0       29.56       29.41      1.20 o 
   6   0   0        3.86        6.23      1.40 o 
   7   0   0        0.40        3.31      2.21 o 
   1   1   0        1.84        2.20      0.11 o 
   2   1   0        0.73        0.49      0.21 o 
   3   1   0       21.82       27.98      0.79 o 
   4   1   0      201.09      188.20      2.68 o 
   5   1   0      294.51      275.34      4.70 o 
   6   1   0       68.49       64.67      2.35 o 
   7   1   0        2.12        5.74      1.03 o 
   0   2   0      119.32      108.95      2.17 o 
   1   2   0       21.87       29.77      0.76 o 
   2   2   0        7.15        5.93      0.32 o 
   3   2   0        2.41        1.68      0.35 o 
   4   2   0       48.58       44.12      1.24 o 
   5   2   0       22.38       21.73      1.05 o 
   6   2   0       34.29       34.62      2.38 o 
   7   2   0       31.26       32.08      2.25 o 
   1   3   0      160.05      167.11      1.50 o 
   2   3   0       22.03       37.40      0.53 o 
   3   3   0       48.59       60.58      1.28 o 
   4   3   0        0.03        0.40      0.34 o 
   5   3   0       32.19       32.69      1.27 o 
   6   3   0       47.82       50.99      1.82 o 
   7   3   0        0.00        0.52      0.85 o 
   0   4   0        9.47        4.44      0.49 o 
   1   4   0       59.07       49.30      0.72 o 
   2   4   0      269.13      266.45      2.81 o 
   3   4   0       80.48       86.50      1.60 o 
   4   4   0        6.18        6.41      0.61 o 
   5   4   0       11.36       12.58      1.19 o 
   6   4   0        3.93        4.46      0.98 o 
   1   5   0        2.72        2.98      0.28 o 
   2   5   0        0.81        2.12      0.39 o 
   3   5   0        9.38        7.59      0.87 o 
   4   5   0       40.18       43.91      1.84 o 
   5   5   0        1.92        4.31      0.97 o 
   6   5   0        0.00        0.09      0.66 o 
   0   6   0       23.27       27.40      1.09 o 
   1   6   0       32.28       30.15      1.05 o 
   2   6   0       97.66       95.03      2.01 o 
   3   6   0       41.49       33.98      1.64 o 
   4   6   0      114.10      112.21      3.96 o 
   5   6   0        0.15        2.24      1.37 o 
   6   6   0       19.01       19.84      1.93 o 
   1   7   0       48.14       55.78      1.61 o 
   2   7   0       13.79       13.41      0.96 o 
   3   7   0        9.38       12.14      1.18 o 
   4   7   0       15.00       16.58      1.43 o 
   5   7   0        3.72        3.76      1.30 o 
   0   8   0       21.46       25.00      2.09 o 
   1   8   0        3.36        3.80      0.84 o 
   2   8   0        1.32        1.21      0.67 o 
   3   8   0       12.76       13.44      1.57 o 
   4   8   0        1.30        3.46      1.76 o 
   1   9   0       10.90        9.27      1.13 o 
   2   9   0       31.68       30.50      2.38 o 
   3   9   0        6.67        8.09      1.60 o 
   0  10   0        1.32        0.67      1.23 o 
  -7   1   1        1.44        1.81      1.45 o 
  -6   1   1      118.39      113.99      3.46 o 
  -5   1   1      102.64      101.26      2.28 o 
  -4   1   1       54.60       58.59      1.22 o 
  -3   1   1      134.45      136.85      1.52 o 
  -2   1   1       12.25       13.05      0.18 o 
  -1   1   1        2.27        6.86      0.16 o 
   0   1   1      994.62      931.10      3.43 o 
   1   1   1      568.95      562.71      2.95 o 
   2   1   1        6.18        8.08      0.34 o 
   3   1   1       22.67       24.22      0.80 o 
   4   1   1      114.92      117.51      1.73 o 
   5   1   1      244.34      224.55      4.06 o 
   6   1   1       29.31       24.78      1.58 o 
   7   1   1       13.36       12.30      1.43 o 
  -7   2   1        0.02        2.86      1.05 o 
  -6   2   1       14.64       14.59      1.08 o 
  -5   2   1       25.76       23.16      1.07 o 
  -4   2   1        4.15        9.28      0.71 o 
  -3   2   1       68.56       84.98      1.53 o 
  -2   2   1        0.05        2.29      0.48 o 
  -1   2   1     3612.83     3620.86     34.74 o 
   0   2   1     4205.08     4216.17     22.82 o 
   1   2   1       14.23       15.03      0.30 o 
   2   2   1        7.33        5.99      0.45 o 
   3   2   1      429.28      443.08      3.61 o 
   4   2   1      155.14      162.66      2.94 o 
   5   2   1       14.85       15.94      0.88 o 
   6   2   1       19.79       19.12      1.46 o 
   7   2   1        1.80        1.92      0.95 o 
  -7   3   1        7.63       11.00      1.78 o 
  -6   3   1       14.91       18.37      1.78 o 
  -5   3   1       15.98       13.75      0.83 o 
  -4   3   1        2.97        3.67      0.54 o 
  -3   3   1       27.20       32.00      0.87 o 
  -2   3   1      301.17      293.18      3.00 o 
  -1   3   1      615.88      674.52     11.88 o 
   0   3   1      433.43      396.39      3.27 o 
   1   3   1       30.30       28.71      0.49 o 
   2   3   1        5.48        5.47      0.25 o 
   3   3   1      102.77      114.05      2.01 o 
   4   3   1       77.76       75.33      1.88 o 
   5   3   1        1.08        1.30      0.57 o 
   6   3   1        0.16        0.24      0.52 o 
   7   3   1       10.97       15.90      1.94 o 
  -6   4   1        1.53        3.40      0.98 o 
  -5   4   1       20.32       17.30      1.21 o 
  -4   4   1      271.39      268.21      5.64 o 
  -3   4   1        3.24        4.05      0.56 o 
  -2   4   1      483.79      509.69      6.62 o 
  -1   4   1        1.61        2.34      0.35 o 
   0   4   1      521.74      496.75      4.57 o 
   1   4   1        0.89        1.48      0.20 o 
   2   4   1      132.25      118.72      1.54 o 
   3   4   1       15.16       17.36      0.69 o 
   4   4   1       11.33       11.32      0.90 o 
   5   4   1        8.24        7.79      0.76 o 
   6   4   1        0.30        1.85      1.14 o 
  -6   5   1        6.54        6.50      1.21 o 
  -5   5   1        0.00        3.15      1.75 o 
  -4   5   1        8.03        8.09      0.99 o 
  -3   5   1        0.27        2.14      0.57 o 
  -2   5   1       24.71       26.81      0.84 o 
  -1   5   1        1.35        2.10      0.38 o 
   0   5   1       23.09       24.15      0.61 o 
   1   5   1      107.01      135.35      2.13 o 
   2   5   1       94.32       87.77      1.34 o 
   3   5   1       13.84       13.37      0.91 o 
   4   5   1       20.69       21.61      1.38 o 
   5   5   1        8.78        8.55      1.17 o 
   6   5   1        4.15        5.66      1.15 o 
  -6   6   1        5.28        5.96      1.32 o 
  -5   6   1        3.10        4.36      0.94 o 
  -4   6   1        9.17        9.08      1.16 o 
  -3   6   1       55.26       53.14      1.92 o 
  -2   6   1        7.28        6.73      0.61 o 
  -1   6   1       56.78       54.97      1.86 o 
   0   6   1       16.21       13.90      0.62 o 
   1   6   1       46.02       42.33      1.00 o 
   2   6   1        2.81        3.63      0.49 o 
   3   6   1       21.87       20.89      1.29 o 
   4   6   1        0.52        0.85      1.06 o 
   5   6   1       13.15       13.63      1.79 o 
  -5   7   1        5.44        7.12      1.28 o 
  -4   7   1        0.42        1.17      0.79 o 
  -3   7   1       35.43       34.07      1.79 o 
  -2   7   1       15.44       15.61      0.87 o 
  -1   7   1        2.73        1.97      0.52 o 
   0   7   1        1.40        2.39      0.55 o 
   1   7   1       14.88       15.58      0.83 o 
   2   7   1       20.19       21.28      1.01 o 
   3   7   1        4.69        6.65      0.98 o 
   4   7   1       13.14       17.99      1.54 o 
   5   7   1        1.59        3.30      1.35 o 
  -4   8   1       16.36       13.90      1.42 o 
  -3   8   1        5.82        6.52      1.51 o 
  -2   8   1        2.31        3.17      0.85 o 
  -1   8   1        1.86        1.33      0.55 o 
   0   8   1        6.73        7.58      0.93 o 
   1   8   1       13.15       11.16      1.07 o 
   2   8   1       19.24       16.30      1.26 o 
   3   8   1       70.73       69.02      3.22 o 
   4   8   1        0.75        0.51      0.79 o 
  -3   9   1        0.08        1.13      1.36 o 
  -2   9   1        0.07        0.16      0.82 o 
  -1   9   1        2.14        3.87      1.14 o 
   0   9   1       20.71       18.14      1.38 o 
   1   9   1        8.62        7.55      1.49 o 
   2   9   1        0.44       -0.22      0.79 o 
   3   9   1        0.20        0.17      1.12 o 
   0  10   1       16.85       16.01      1.66 o 
  -7   0   2        4.46        5.61      1.65 o 
  -6   0   2      118.99      113.17      4.87 o 
  -5   0   2      250.60      227.70      4.80 o 
  -4   0   2       35.95       50.93      2.12 o 
  -3   0   2       30.28       40.01      1.98 o 
  -2   0   2       17.24       18.24      0.58 o 
  -1   0   2      970.15      939.48      7.53 o 
   0   0   2      450.89      439.00      3.70 o 
   1   0   2       39.37       33.31      0.57 o 
   2   0   2      496.62      543.09      6.54 o 
   3   0   2      367.86      366.74      5.65 o 
   4   0   2       36.54       49.25      1.67 o 
   5   0   2      167.07      161.34      3.79 o 
   6   0   2      168.08      162.01      6.41 o 
   7   0   2        0.01       -0.39      1.09 o 
  -7   1   2        1.75        2.93      1.14 o 
  -6   1   2        3.93        6.22      1.09 o 
  -5   1   2        4.25        4.37      0.60 o 
  -4   1   2       19.53       23.78      1.09 o 
  -3   1   2       13.04       19.56      0.41 o 
  -2   1   2       76.61       67.47      1.05 o 
  -1   1   2     2695.97     2393.96     12.25 o 
   0   1   2     2955.74     2751.39     10.91 o 
   1   1   2        7.80        6.69      0.50 o 
   2   1   2      178.95      172.18      1.76 o 
   3   1   2       26.58       22.38      0.86 o 
   4   1   2       27.43       26.43      0.78 o 
   5   1   2       15.02       14.65      0.88 o 
   6   1   2       15.64       18.96      1.42 o 
   7   1   2        2.26        2.90      1.01 o 
  -7   2   2        2.82        4.19      1.37 o 
  -6   2   2       13.08       11.39      0.98 o 
  -5   2   2      253.58      245.70      4.48 o 
  -4   2   2       42.84       49.20      1.28 o 
  -3   2   2      724.95      787.29     10.50 o 
  -2   2   2      322.69      357.97      4.65 o 
  -1   2   2     4002.83     3897.43     30.36 o 
   0   2   2     3442.03     3437.29     31.30 o 
   1   2   2      874.12      810.15      5.91 o 
   2   2   2      619.90      669.95      5.72 o 
   3   2   2        0.48        0.63      0.26 o 
   4   2   2        0.14        1.11      0.71 o 
   5   2   2       12.28       11.26      0.88 o 
   6   2   2        2.97        4.25      0.69 o 
   7   2   2        0.57        1.03      0.86 o 
  -7   3   2       14.88       13.87      1.94 o 
  -6   3   2       60.26       60.92      3.22 o 
  -5   3   2        4.80        4.91      0.63 o 
  -4   3   2        5.94        6.45      0.81 o 
  -3   3   2       65.21       72.72      1.83 o 
  -2   3   2        4.51        5.65      0.59 o 
  -1   3   2        0.01        0.25      0.20 o 
   0   3   2       16.42       14.83      0.48 o 
   1   3   2        1.90        2.31      0.20 o 
   2   3   2        7.97       11.33      0.37 o 
   3   3   2       13.94       11.88      0.40 o 
   4   3   2      115.83      100.81      2.21 o 
   5   3   2      126.64      120.18      2.82 o 
   6   3   2        5.92        7.54      1.23 o 
   7   3   2       14.17       17.54      2.05 o 
  -6   4   2       34.62       37.23      2.05 o 
  -5   4   2        2.51        2.07      0.79 o 
  -4   4   2       19.66       16.98      1.20 o 
  -3   4   2       10.51       11.39      1.04 o 
  -2   4   2        0.13        0.08      0.33 o 
  -1   4   2      211.32      232.97      5.90 o 
   0   4   2       28.75       33.40      0.64 o 
   1   4   2      134.01      144.48      1.78 o 
   2   4   2        0.00       -0.07      0.19 o 
   3   4   2      317.54      317.83      4.73 o 
   4   4   2      200.50      199.24      3.79 o 
   5   4   2        0.48        0.95      0.57 o 
   6   4   2       16.60       17.78      1.38 o 
  -6   5   2        0.00        0.90      0.94 o 
  -5   5   2        5.83        6.99      1.07 o 
  -4   5   2       58.39       52.48      2.09 o 
  -3   5   2        2.43        4.92      0.79 o 
  -2   5   2      242.63      236.64      6.13 o 
  -1   5   2      193.34      216.09      3.33 o 
   0   5   2        1.35        0.35      0.20 o 
   1   5   2       13.67       15.11      0.57 o 
   2   5   2        7.18       11.95      0.47 o 
   3   5   2       32.94       34.88      1.06 o 
   4   5   2        0.81        0.79      0.65 o 
   5   5   2       56.09       53.90      2.39 o 
   6   5   2       11.90       12.56      1.50 o 
  -6   6   2        0.36       -0.54      0.88 o 
  -5   6   2       17.69       18.60      1.49 o 
  -4   6   2       87.47       86.83      3.47 o 
  -3   6   2       20.18       21.31      1.83 o 
  -2   6   2        0.08        2.41      0.49 o 
  -1   6   2       18.34       17.08      0.85 o 
   0   6   2       18.97       20.75      0.98 o 
   1   6   2       12.86       13.17      0.62 o 
   2   6   2       47.11       47.51      1.34 o 
   3   6   2        0.83        0.76      0.62 o 
   4   6   2       48.58       46.03      1.90 o 
   5   6   2       17.77       18.05      1.55 o 
  -5   7   2        1.06        0.90      0.90 o 
  -4   7   2        1.49        0.47      0.69 o 
  -3   7   2        2.05        3.38      0.84 o 
  -2   7   2        1.42        1.24      0.59 o 
  -1   7   2        2.08        2.43      0.57 o 
   0   7   2       32.10       33.62      1.15 o 
   1   7   2       69.42       67.42      1.81 o 
   2   7   2       30.22       30.06      1.21 o 
   3   7   2        0.01        1.06      0.61 o 
   4   7   2        1.31        2.95      1.23 o 
   5   7   2        0.88        2.08      1.04 o 
  -4   8   2        1.28        1.91      0.95 o 
  -3   8   2       30.32       28.12      1.77 o 
  -2   8   2       21.17       19.98      1.49 o 
  -1   8   2       14.51       15.59      1.00 o 
   0   8   2        4.68        5.19      0.87 o 
   1   8   2       10.49       10.92      0.93 o 
   2   8   2        1.10        1.56      1.09 o 
   3   8   2       28.11       27.23      1.86 o 
   4   8   2        5.14        6.92      1.25 o 
  -3   9   2       15.19       13.86      1.55 o 
  -2   9   2       20.43       24.28      2.03 o 
  -1   9   2        7.82        9.79      1.17 o 
   0   9   2        0.01        0.33      0.69 o 
   1   9   2        3.86        4.65      0.95 o 
   2   9   2        0.48       -0.33      0.88 o 
   3   9   2        8.54       11.25      2.13 o 
  -7   1   3        3.87        5.00      1.06 o 
  -6   1   3        4.60        3.51      0.90 o 
  -5   1   3        3.52        4.33      0.62 o 
  -4   1   3       39.51       35.22      0.79 o 
  -3   1   3        0.80        2.23      0.25 o 
  -2   1   3        0.04        0.74      0.21 o 
  -1   1   3      592.60      575.76      4.10 o 
   0   1   3      243.64      261.00      2.33 o 
   1   1   3        0.58        0.96      0.31 o 
   2   1   3      302.73      336.00      3.27 o 
   3   1   3      174.62      183.48      2.45 o 
   4   1   3       81.04       76.97      1.88 o 
   5   1   3       78.97       76.69      2.06 o 
   6   1   3       11.32       12.80      1.22 o 
   7   1   3        3.71        3.51      1.07 o 
  -7   2   3       36.30       37.82      2.70 o 
  -6   2   3       72.80       71.76      2.10 o 
  -5   2   3        4.77        6.82      0.91 o 
  -4   2   3        4.49        3.03      0.50 o 
  -3   2   3      334.60      320.89      3.61 o 
  -2   2   3       96.42      111.79      1.25 o 
  -1   2   3      364.14      320.78      2.56 o 
   0   2   3        0.01        0.25      0.14 o 
   1   2   3      203.47      208.42      2.01 o 
   2   2   3      123.82      151.97      1.78 o 
   3   2   3      301.62      319.13      3.74 o 
   4   2   3       84.05       83.03      1.67 o 
   5   2   3       36.00       32.52      1.33 o 
   6   2   3        4.28        5.20      0.76 o 
   7   2   3        0.00       -0.50      0.90 o 
  -7   3   3        1.35        3.49      1.97 o 
  -6   3   3       16.09       15.65      1.23 o 
  -5   3   3       85.75       80.58      2.09 o 
  -4   3   3      141.28      140.46      2.58 o 
  -3   3   3       10.73       19.95      0.64 o 
  -2   3   3      937.70      905.30      7.61 o 
  -1   3   3      447.36      457.71      3.40 o 
   0   3   3        5.82        4.94      0.24 o 
   1   3   3       21.98       25.48      0.52 o 
   2   3   3        3.07        3.25      0.40 o 
   3   3   3      111.26      109.13      1.69 o 
   4   3   3      132.54      132.12      2.79 o 
   5   3   3       50.74       43.55      1.49 o 
   6   3   3        0.05        1.43      0.66 o 
  -6   4   3       11.90       13.56      1.30 o 
  -5   4   3       43.08       43.62      1.95 o 
  -4   4   3        1.52        5.60      0.75 o 
  -3   4   3       57.42       60.99      1.84 o 
  -2   4   3      220.82      250.90      5.64 o 
  -1   4   3     1311.87     1338.67     24.29 o 
   0   4   3      171.41      186.13      2.75 o 
   1   4   3        4.64        3.61      0.62 o 
   2   4   3       53.93       44.98      0.94 o 
   3   4   3        0.16        0.97      0.37 o 
   4   4   3       47.52       46.46      1.51 o 
   5   4   3        0.49        0.52      0.48 o 
   6   4   3        7.58        6.12      1.00 o 
  -6   5   3        7.88        8.20      1.28 o 
  -5   5   3        6.98        7.18      1.35 o 
  -4   5   3       44.41       44.65      1.92 o 
  -3   5   3       43.91       42.40      1.64 o 
  -2   5   3        3.87        4.36      0.50 o 
  -1   5   3       26.56       26.49      0.91 o 
   0   5   3        1.95        0.83      0.27 o 
   1   5   3      115.40      115.96      1.80 o 
   2   5   3       59.01       60.73      1.20 o 
   3   5   3        5.04        5.66      0.59 o 
   4   5   3       14.16       11.50      0.89 o 
   5   5   3       11.97       13.47      1.32 o 
   6   5   3        2.10        0.96      0.88 o 
  -6   6   3        0.00        0.07      0.78 o 
  -5   6   3        7.99        8.83      1.25 o 
  -4   6   3        0.24       -0.18      0.54 o 
  -3   6   3       90.99       84.38      2.64 o 
  -2   6   3       61.78       57.42      1.65 o 
  -1   6   3       16.53       18.27      0.96 o 
   0   6   3       57.97       48.30      1.11 o 
   1   6   3        0.37        0.64      0.54 o 
   2   6   3       60.47       54.88      1.26 o 
   3   6   3       54.08       55.00      2.05 o 
   4   6   3        0.52        0.25      0.63 o 
   5   6   3       18.50       18.64      1.61 o 
  -5   7   3        4.31        8.33      2.51 o 
  -4   7   3        5.77        6.10      1.07 o 
  -3   7   3        1.61        2.51      0.94 o 
  -2   7   3        1.07        2.03      0.53 o 
  -1   7   3        4.27        4.16      0.60 o 
   0   7   3        3.65        4.06      0.65 o 
   1   7   3       17.50       17.00      0.76 o 
   2   7   3       15.08       14.01      1.25 o 
   3   7   3       28.13       27.93      1.63 o 
   4   7   3       27.64       27.73      1.81 o 
   5   7   3       45.39       43.59      2.57 o 
  -4   8   3       19.75       18.60      1.56 o 
  -3   8   3        0.02       -0.58      0.62 o 
  -2   8   3        0.42        0.15      0.58 o 
  -1   8   3       31.78       30.22      1.66 o 
   0   8   3       65.80       62.33      2.31 o 
   1   8   3       19.95       21.01      1.23 o 
   2   8   3        0.92        2.23      1.03 o 
   3   8   3        0.23        2.60      1.34 o 
   4   8   3        1.47        0.96      0.91 o 
  -3   9   3        0.11        1.06      1.61 o 
  -2   9   3        2.13        2.30      1.94 o 
  -1   9   3        3.28        4.96      1.02 o 
   0   9   3       13.25       15.74      1.38 o 
   1   9   3        0.04        0.21      0.68 o 
   2   9   3        0.53        1.20      0.97 o 
  -7   0   4       30.73       29.44      3.05 o 
  -6   0   4       43.76       42.03      3.50 o 
  -5   0   4      192.93      178.95      3.98 o 
  -4   0   4      251.19      255.01      4.71 o 
  -3   0   4     1597.78     1582.15     27.28 o 
  -2   0   4       26.38       19.16      1.10 o 
  -1   0   4     1908.37     1850.53     17.82 o 
   0   0   4      492.31      452.58      2.68 o 
   1   0   4     1092.68     1095.60     19.91 o 
   2   0   4      150.06      160.96      2.69 o 
   3   0   4       67.01       68.43      1.76 o 
   4   0   4        0.69        0.24      0.48 o 
   5   0   4        2.80        4.65      1.14 o 
   6   0   4        5.92        8.62      2.26 o 
   7   0   4       21.26       25.08      3.07 o 
  -7   1   4        0.00        0.80      0.87 o 
  -6   1   4       44.68       46.40      2.07 o 
  -5   1   4       80.31       83.63      2.06 o 
  -4   1   4        2.68        4.74      0.43 o 
  -3   1   4      140.98      180.21      2.88 o 
  -2   1   4       11.55        9.48      0.34 o 
  -1   1   4      378.81      354.56      3.44 o 
   0   1   4       41.11       36.27      0.53 o 
   1   1   4      547.61      536.99      5.75 o 
   2   1   4      451.59      480.82      4.61 o 
   3   1   4        4.51        8.25      0.63 o 
   4   1   4        3.34        4.15      0.50 o 
   5   1   4       49.79       43.09      1.57 o 
   6   1   4       32.32       29.07      1.95 o 
   7   1   4        9.65       13.39      1.55 o 
  -7   2   4        0.02        0.19      1.12 o 
  -6   2   4       11.77       11.76      1.02 o 
  -5   2   4        4.36        3.30      0.58 o 
  -4   2   4        5.66        6.00      0.56 o 
  -3   2   4        0.09        0.22      0.36 o 
  -2   2   4      139.85      133.55      2.18 o 
  -1   2   4      293.95      335.69      2.98 o 
   0   2   4      518.14      524.03      6.40 o 
   1   2   4      359.42      397.99      3.60 o 
   2   2   4        1.71        2.42      0.32 o 
   3   2   4       81.38       82.49      1.48 o 
   4   2   4        0.11        0.40      0.37 o 
   5   2   4       84.62       77.00      2.17 o 
   6   2   4        9.02        9.36      1.14 o 
  -7   3   4        0.28       -0.59      0.84 o 
  -6   3   4        8.26        7.60      1.04 o 
  -5   3   4       83.71       74.62      2.02 o 
  -4   3   4       63.30       56.38      1.40 o 
  -3   3   4       23.58       23.23      0.57 o 
  -2   3   4       20.93       15.42      0.73 o 
  -1   3   4      842.54      813.43      6.69 o 
   0   3   4        1.04        1.14      0.38 o 
   1   3   4      350.54      392.46      5.71 o 
   2   3   4       87.89       84.26      1.34 o 
   3   3   4      152.07      161.76      2.45 o 
   4   3   4       72.48       62.43      1.75 o 
   5   3   4      103.18      102.67      2.73 o 
   6   3   4        0.17       -0.17      0.55 o 
  -6   4   4       30.13       28.81      1.80 o 
  -5   4   4        0.19        0.65      0.65 o 
  -4   4   4       78.71       69.19      2.21 o 
  -3   4   4       33.56       35.74      1.03 o 
  -2   4   4       57.13       66.44      1.45 o 
  -1   4   4      289.32      286.78      2.89 o 
   0   4   4       29.62       28.08      0.67 o 
   1   4   4      152.89      142.78      2.11 o 
   2   4   4      135.62      170.74      2.49 o 
   3   4   4       15.97       15.96      0.64 o 
   4   4   4        0.15       -0.22      0.45 o 
   5   4   4        0.39        1.07      0.58 o 
   6   4   4        0.83        2.55      0.93 o 
  -6   5   4       21.04       18.81      1.87 o 
  -5   5   4       29.17       26.49      2.01 o 
  -4   5   4       33.72       32.66      1.51 o 
  -3   5   4        0.93        1.39      0.62 o 
  -2   5   4       29.22       25.99      1.14 o 
  -1   5   4        0.27        1.57      0.43 o 
   0   5   4       19.89       25.02      0.71 o 
   1   5   4       54.85       57.03      1.21 o 
   2   5   4       23.92       24.53      0.92 o 
   3   5   4       92.99       88.82      2.13 o 
   4   5   4      225.33      224.42      4.53 o 
   5   5   4        8.55        8.31      1.16 o 
   6   5   4       25.22       30.78      2.12 o 
  -5   6   4        8.54        9.08      1.33 o 
  -4   6   4       10.24       10.26      1.03 o 
  -3   6   4       16.11       14.27      1.20 o 
  -2   6   4      174.49      178.50      3.47 o 
  -1   6   4      347.37      333.83      5.42 o 
   0   6   4       16.50       15.05      0.70 o 
   1   6   4        0.55        0.00      0.30 o 
   2   6   4       60.72       57.97      1.38 o 
   3   6   4       57.35       53.40      1.63 o 
   4   6   4       14.14       14.90      1.31 o 
   5   6   4        3.65        3.68      0.95 o 
  -5   7   4        2.33        3.63      1.31 o 
  -4   7   4        6.71        5.72      1.28 o 
  -3   7   4       56.24       54.43      2.27 o 
  -2   7   4       60.28       60.51      1.85 o 
  -1   7   4        6.24        5.92      0.86 o 
   0   7   4        0.09        0.68      0.61 o 
   1   7   4        0.00        2.05      0.75 o 
   2   7   4        5.80        6.08      0.71 o 
   3   7   4       35.57       32.61      1.73 o 
   4   7   4       21.00       21.90      2.08 o 
  -4   8   4        0.12        0.37      0.88 o 
  -3   8   4        8.43        7.14      1.11 o 
  -2   8   4        3.08        6.45      0.98 o 
  -1   8   4        4.57        5.22      0.74 o 
   0   8   4       18.72       18.13      1.11 o 
   1   8   4        3.17        2.67      0.75 o 
   2   8   4        0.01       -0.04      0.51 o 
   3   8   4        3.67        3.97      0.92 o 
  -3   9   4        0.03       -0.57      0.83 o 
  -2   9   4        4.07        4.31      1.22 o 
  -1   9   4       17.94       15.21      1.45 o 
   0   9   4        0.85        1.20      0.77 o 
   1   9   4        2.77        3.53      1.11 o 
   2   9   4        1.70       -0.12      0.80 o 
  -7   1   5        2.55        4.12      0.97 o 
  -6   1   5        1.03        1.39      0.68 o 
  -5   1   5       84.38       81.82      1.99 o 
  -4   1   5       45.51       43.56      1.00 o 
  -3   1   5       94.29      100.28      1.50 o 
  -2   1   5       39.87       36.91      0.69 o 
  -1   1   5       24.46       23.79      0.48 o 
   0   1   5       86.09      111.68      1.37 o 
   1   1   5      125.91      156.76      1.44 o 
   2   1   5      663.78      725.52      6.84 o 
   3   1   5        0.19        0.76      0.33 o 
   4   1   5      157.94      152.23      2.70 o 
   5   1   5        1.90        2.29      0.61 o 
   6   1   5       14.91       16.64      1.45 o 
  -7   2   5        0.20        0.99      1.02 o 
  -6   2   5       37.94       36.88      1.51 o 
  -5   2   5       47.51       38.31      1.52 o 
  -4   2   5       39.14       47.44      1.05 o 
  -3   2   5      127.86      116.39      1.72 o 
  -2   2   5        1.82        2.67      0.28 o 
  -1   2   5        6.42        3.32      0.38 o 
   0   2   5       25.68       22.13      0.46 o 
   1   2   5       47.12       58.45      0.84 o 
   2   2   5       21.98       21.16      0.61 o 
   3   2   5       45.17       53.73      1.19 o 
   4   2   5       16.41       17.68      0.83 o 
   5   2   5        0.29        0.82      0.54 o 
   6   2   5        4.30        6.93      0.94 o 
  -7   3   5       10.91       11.18      1.74 o 
  -6   3   5       24.51       23.71      1.93 o 
  -5   3   5       10.22        7.88      0.93 o 
  -4   3   5        0.24        2.41      0.66 o 
  -3   3   5        0.17        0.21      0.23 o 
  -2   3   5       44.23       61.69      1.01 o 
  -1   3   5      150.79      148.17      1.79 o 
   0   3   5      147.13      152.45      1.82 o 
   1   3   5       93.78       89.67      1.33 o 
   2   3   5        4.06        3.57      0.37 o 
   3   3   5       99.15       92.89      1.75 o 
   4   3   5      130.94      128.99      2.88 o 
   5   3   5        2.76        3.98      0.77 o 
   6   3   5       10.75       10.73      1.10 o 
  -6   4   5        4.42        5.95      1.20 o 
  -5   4   5        0.14        0.68      0.60 o 
  -4   4   5      107.45       95.34      2.75 o 
  -3   4   5       39.68       38.09      1.16 o 
  -2   4   5      235.91      244.41      3.88 o 
  -1   4   5      307.50      310.02      4.61 o 
   0   4   5       58.50       57.03      1.16 o 
   1   4   5       28.25       36.25      0.84 o 
   2   4   5       28.00       32.33      0.99 o 
   3   4   5       47.92       43.66      1.13 o 
   4   4   5      121.60      118.11      2.82 o 
   5   4   5       52.83       48.13      1.84 o 
   6   4   5        0.18        2.44      2.10 o 
  -6   5   5        3.98        5.89      1.11 o 
  -5   5   5        0.24       -0.28      0.51 o 
  -4   5   5        7.83        6.67      0.82 o 
  -3   5   5      139.96      145.91      2.96 o 
  -2   5   5      377.16      345.36      5.34 o 
  -1   5   5       76.99       77.62      1.74 o 
   0   5   5       27.64       27.25      0.86 o 
   1   5   5        0.14        0.90      0.87 o 
   2   5   5       93.84       93.75      1.85 o 
   3   5   5        0.00        0.73      0.57 o 
   4   5   5       67.78       66.85      2.07 o 
   5   5   5        4.12        5.75      1.03 o 
  -5   6   5        2.32        4.65      1.05 o 
  -4   6   5       15.48       18.03      1.40 o 
  -3   6   5        0.65        1.60      1.29 o 
  -2   6   5       27.26       28.46      1.17 o 
  -1   6   5        0.23        0.26      0.69 o 
   0   6   5       26.63       26.29      0.86 o 
   1   6   5        9.27       11.83      0.64 o 
   2   6   5       11.08       12.41      0.71 o 
   3   6   5       28.02       25.66      1.16 o 
   4   6   5        1.56        3.75      1.56 o 
   5   6   5        3.58        7.51      1.40 o 
  -5   7   5        8.20        5.78      1.21 o 
  -4   7   5        1.90        3.64      0.95 o 
  -3   7   5        6.92        5.83      0.91 o 
  -2   7   5       12.81       12.72      0.94 o 
  -1   7   5      101.25       94.92      2.40 o 
   0   7   5        8.40        8.05      0.77 o 
   1   7   5        9.53       10.27      0.83 o 
   2   7   5        1.49        1.38      0.53 o 
   3   7   5        1.50        2.07      1.08 o 
   4   7   5        0.58        2.20      0.97 o 
  -4   8   5        0.52        0.90      1.43 o 
  -3   8   5       14.22       16.11      1.44 o 
  -2   8   5       31.34       30.23      1.72 o 
  -1   8   5        0.37       -0.26      0.49 o 
   0   8   5        8.12        8.81      0.86 o 
   1   8   5        5.02        4.37      0.83 o 
   2   8   5       54.28       53.34      2.75 o 
   3   8   5       45.48       45.47      2.35 o 
  -2   9   5        4.21        6.92      1.38 o 
  -1   9   5       25.77       24.60      1.67 o 
   0   9   5       45.48       46.60      2.32 o 
   1   9   5        0.66       -0.02      0.64 o 
   2   9   5       26.03       25.02      3.22 o 
  -7   0   6        1.24        0.30      1.05 o 
  -6   0   6       53.47       58.02      3.30 o 
  -5   0   6       16.44       15.67      1.28 o 
  -4   0   6      108.65      130.35      3.26 o 
  -3   0   6       33.96       32.90      1.21 o 
  -2   0   6      169.88      178.16      3.14 o 
  -1   0   6      372.56      393.81      5.21 o 
   0   0   6      423.11      488.35      4.44 o 
   1   0   6       33.63       48.89      1.42 o 
   2   0   6      223.14      234.27      3.73 o 
   3   0   6      198.63      210.03      4.40 o 
   4   0   6        0.28        1.29      1.27 o 
   5   0   6       13.15       14.73      1.23 o 
   6   0   6        2.35        2.79      1.36 o 
  -7   1   6        0.37       -0.25      0.87 o 
  -6   1   6       72.73       68.97      2.84 o 
  -5   1   6       47.46       46.19      1.47 o 
  -4   1   6       73.10       75.83      1.81 o 
  -3   1   6      139.88      164.62      2.38 o 
  -2   1   6       65.69       56.07      1.23 o 
  -1   1   6        3.21        2.66      0.24 o 
   0   1   6      991.44      991.87      9.13 o 
   1   1   6       29.19       28.20      0.64 o 
   2   1   6      325.07      328.96      3.60 o 
   3   1   6       12.98       12.73      0.62 o 
   4   1   6      113.35       98.25      2.08 o 
   5   1   6       42.24       34.44      1.23 o 
   6   1   6        7.48        9.10      1.16 o 
  -7   2   6        0.24       -0.33      0.92 o 
  -6   2   6        8.77        8.69      0.88 o 
  -5   2   6       40.64       35.56      1.36 o 
  -4   2   6      278.22      264.20      3.78 o 
  -3   2   6       11.71       13.14      0.67 o 
  -2   2   6      173.21      191.74      2.38 o 
  -1   2   6       38.67       41.30      0.72 o 
   0   2   6       12.96       11.35      0.70 o 
   1   2   6        4.20        3.41      0.44 o 
   2   2   6       12.34       11.34      0.56 o 
   3   2   6       18.42       18.77      0.78 o 
   4   2   6       60.75       55.50      1.42 o 
   5   2   6       23.17       22.01      1.22 o 
   6   2   6        2.36        2.23      0.74 o 
  -6   3   6        0.44        0.78      0.70 o 
  -5   3   6       33.08       30.71      1.58 o 
  -4   3   6       70.78       65.74      1.63 o 
  -3   3   6       26.99       27.23      0.75 o 
  -2   3   6        4.39        5.73      0.38 o 
  -1   3   6        4.34        1.90      0.25 o 
   0   3   6       63.06       62.47      1.00 o 
   1   3   6      614.49      624.17      6.48 o 
   2   3   6      104.90      102.64      1.73 o 
   3   3   6      191.42      183.34      2.91 o 
   4   3   6       46.13       45.18      1.33 o 
   5   3   6       45.38       46.11      1.82 o 
   6   3   6        1.39        2.58      1.07 o 
  -6   4   6       10.81       11.69      2.06 o 
  -5   4   6        0.57        0.42      0.62 o 
  -4   4   6       18.30       17.46      1.40 o 
  -3   4   6        1.21        1.74      0.51 o 
  -2   4   6       33.71       30.82      1.05 o 
  -1   4   6        1.45        1.56      0.28 o 
   0   4   6        9.73        6.41      0.57 o 
   1   4   6       13.69       12.76      0.73 o 
   2   4   6       37.10       35.82      1.02 o 
   3   4   6        2.96        3.00      0.45 o 
   4   4   6        3.24        4.17      1.23 o 
   5   4   6        0.83        0.72      0.58 o 
   6   4   6        2.91        3.93      1.23 o 
  -6   5   6        4.65        6.33      1.20 o 
  -5   5   6        6.40        7.54      1.09 o 
  -4   5   6       19.58       17.87      1.33 o 
  -3   5   6        2.15        2.77      0.69 o 
  -2   5   6      221.62      214.97      3.96 o 
  -1   5   6      178.36      174.53      3.18 o 
   0   5   6       14.40       13.27      0.77 o 
   1   5   6        0.17        1.42      0.36 o 
   2   5   6       78.63       82.08      1.77 o 
   3   5   6        3.71        6.72      0.66 o 
   4   5   6       13.08       13.74      1.28 o 
   5   5   6        0.00        0.82      0.90 o 
  -5   6   6        3.32        2.96      1.16 o 
  -4   6   6        4.10        4.39      0.89 o 
  -3   6   6        0.26       -0.41      0.58 o 
  -2   6   6        0.48        0.72      0.50 o 
  -1   6   6       25.20       23.95      1.04 o 
   0   6   6        3.72        4.05      0.45 o 
   1   6   6       40.42       40.22      1.55 o 
   2   6   6       83.53       83.96      1.97 o 
   3   6   6       99.26       95.84      2.55 o 
   4   6   6       59.77       60.25      2.56 o 
   5   6   6        1.82        2.17      1.13 o 
  -5   7   6        0.63        1.49      1.19 o 
  -4   7   6        0.88        0.30      0.76 o 
  -3   7   6       49.10       47.97      2.18 o 
  -2   7   6      150.99      137.03      4.50 o 
  -1   7   6       81.63       80.69      2.24 o 
   0   7   6        1.21        0.96      0.54 o 
   1   7   6        1.51        2.24      0.50 o 
   2   7   6        9.06        9.22      0.80 o 
   3   7   6       22.77       19.63      1.54 o 
   4   7   6        3.35        2.97      1.16 o 
  -4   8   6        0.92        2.25      1.42 o 
  -3   8   6        4.24        6.23      1.13 o 
  -2   8   6       13.13       12.44      1.23 o 
  -1   8   6        0.86        1.76      0.64 o 
   0   8   6        4.34        6.37      0.84 o 
   1   8   6        0.00       -0.03      0.52 o 
   2   8   6        2.06        3.46      1.44 o 
   3   8   6        5.64        5.89      1.69 o 
  -2   9   6       19.13       17.64      1.88 o 
  -1   9   6        1.11        1.30      0.85 o 
   0   9   6        6.49        7.32      1.26 o 
   1   9   6        0.74        1.46      1.37 o 
  -7   1   7        4.96        4.82      1.38 o 
  -6   1   7       62.82       60.47      2.49 o 
  -5   1   7       46.23       43.29      1.54 o 
  -4   1   7        6.18        6.21      0.53 o 
  -3   1   7        3.20        3.39      0.58 o 
  -2   1   7       19.14       23.95      0.69 o 
  -1   1   7       10.83       11.59      0.40 o 
   0   1   7       21.25       22.16      0.70 o 
   1   1   7      616.86      652.07      7.16 o 
   2   1   7       29.39       28.82      0.64 o 
   3   1   7      357.33      335.50      4.46 o 
   4   1   7       95.73       82.92      1.81 o 
   5   1   7       15.51       17.90      0.97 o 
   6   1   7        8.02       10.39      1.88 o 
  -7   2   7        1.30       -0.30      0.95 o 
  -6   2   7       11.11       11.19      1.14 o 
  -5   2   7       19.03       19.29      1.06 o 
  -4   2   7       73.15       69.48      1.62 o 
  -3   2   7       48.72       50.28      1.13 o 
  -2   2   7      326.64      320.01      5.32 o 
  -1   2   7      165.44      195.63      3.16 o 
   0   2   7       72.52       82.90      1.25 o 
   1   2   7        0.03        0.39      0.50 o 
   2   2   7       26.96       25.35      0.67 o 
   3   2   7        0.99        0.53      0.56 o 
   4   2   7       23.08       22.50      1.35 o 
   5   2   7        2.66        2.26      0.58 o 
   6   2   7        0.49        1.35      0.93 o 
  -6   3   7        3.46        3.47      0.96 o 
  -5   3   7        0.73        1.68      0.68 o 
  -4   3   7        4.73        6.36      0.90 o 
  -3   3   7       20.28       19.41      0.71 o 
  -2   3   7        5.81        9.42      0.58 o 
  -1   3   7       49.16       39.05      0.84 o 
   0   3   7        8.87       10.53      0.43 o 
   1   3   7       26.98       34.47      0.79 o 
   2   3   7       51.75       53.40      1.16 o 
   3   3   7       47.13       40.92      1.16 o 
   4   3   7       23.66       20.17      0.96 o 
   5   3   7        0.43        2.96      1.92 o 
   6   3   7        2.60        4.12      1.81 o 
  -6   4   7        0.02        0.37      0.81 o 
  -5   4   7       26.43       25.85      1.57 o 
  -4   4   7       76.90       80.81      2.63 o 
  -3   4   7       26.61       25.27      1.03 o 
  -2   4   7       32.79       28.92      0.79 o 
  -1   4   7       54.66       52.48      1.08 o 
   0   4   7        0.07        0.78      0.40 o 
   1   4   7       20.30       18.49      0.75 o 
   2   4   7        3.23        2.93      0.41 o 
   3   4   7       29.31       31.61      1.10 o 
   4   4   7       35.79       36.81      1.47 o 
   5   4   7        2.20        2.55      0.86 o 
  -6   5   7        0.29        2.58      1.42 o 
  -5   5   7        3.27        5.97      1.66 o 
  -4   5   7        0.01        1.07      0.72 o 
  -3   5   7       13.42       10.62      0.82 o 
  -2   5   7      131.25      125.97      2.77 o 
  -1   5   7       64.67       63.97      1.79 o 
   0   5   7        1.05        1.31      0.50 o 
   1   5   7       13.55       16.32      0.88 o 
   2   5   7       38.71       40.92      1.28 o 
   3   5   7       29.66       28.86      1.15 o 
   4   5   7       23.15       22.92      1.55 o 
   5   5   7        1.33        0.55      0.90 o 
  -5   6   7        0.54        0.34      0.74 o 
  -4   6   7        1.12        3.74      0.95 o 
  -3   6   7        1.21        0.86      0.81 o 
  -2   6   7        3.59        4.33      0.70 o 
  -1   6   7        3.81        4.44      0.75 o 
   0   6   7        6.33        7.40      0.74 o 
   1   6   7        1.02        1.16      0.55 o 
   2   6   7       16.64       18.57      0.98 o 
   3   6   7        4.87        5.54      0.89 o 
   4   6   7        0.00       -0.68      0.94 o 
  -4   7   7        1.00        0.19      0.70 o 
  -3   7   7       72.12       66.63      2.59 o 
  -2   7   7       50.93       44.71      1.74 o 
  -1   7   7       29.21       29.55      1.50 o 
   0   7   7       31.80       32.58      1.41 o 
   1   7   7       44.10       43.32      1.61 o 
   2   7   7       42.00       41.92      1.50 o 
   3   7   7        3.51        4.53      1.18 o 
   4   7   7        0.18        0.30      1.01 o 
  -3   8   7        2.94        5.16      1.22 o 
  -2   8   7       10.69       10.52      1.20 o 
  -1   8   7       25.55       23.58      1.35 o 
   0   8   7        4.31        3.12      0.74 o 
   1   8   7       14.19       13.72      1.76 o 
   2   8   7       43.46       43.68      3.39 o 
  -1   9   7        0.00        3.11      3.62 o 
   0   9   7        2.99        7.25      2.05 o 
  -7   0   8        1.61        1.08      1.28 o 
  -6   0   8       10.51       10.85      2.11 o 
  -5   0   8      161.31      150.45      4.35 o 
  -4   0   8       33.34       27.77      1.44 o 
  -3   0   8      152.28      150.21      3.44 o 
  -2   0   8      249.55      244.07      5.55 o 
  -1   0   8      206.69      226.66      3.65 o 
   0   0   8      133.32      143.56      4.17 o 
   1   0   8        3.19        4.61      0.69 o 
   2   0   8        8.16        9.01      0.64 o 
   3   0   8      118.52      100.03      2.67 o 
   4   0   8      124.25      105.53      3.17 o 
   5   0   8        4.97        8.51      2.88 o 
   6   0   8        0.03        0.80      1.64 o 
  -7   1   8        1.12        2.78      2.24 o 
  -6   1   8        6.45        8.92      1.17 o 
  -5   1   8       48.17       44.20      1.37 o 
  -4   1   8       51.70       53.32      1.38 o 
  -3   1   8        5.20        5.52      0.52 o 
  -2   1   8        8.49        6.01      0.47 o 
  -1   1   8       66.85       76.06      1.14 o 
   0   1   8      417.09      401.51      5.97 o 
   1   1   8        6.88        5.81      0.44 o 
   2   1   8      365.22      367.95      5.16 o 
   3   1   8      183.30      178.24      2.84 o 
   4   1   8       11.72       13.12      1.30 o 
   5   1   8       15.63       16.86      1.36 o 
   6   1   8       12.77       13.02      2.11 o 
  -6   2   8        7.15       11.78      1.88 o 
  -5   2   8       10.53       12.44      0.99 o 
  -4   2   8       66.17       69.38      1.58 o 
  -3   2   8       39.50       37.51      1.06 o 
  -2   2   8        9.84        6.11      0.46 o 
  -1   2   8        9.52        9.85      0.42 o 
   0   2   8        3.91        5.10      0.71 o 
   1   2   8       49.25       43.26      1.16 o 
   2   2   8       24.80       24.29      1.35 o 
   3   2   8        0.62        0.24      0.41 o 
   4   2   8        0.12       -0.20      0.55 o 
   5   2   8        0.24        0.53      0.67 o 
   6   2   8       20.33       19.26      2.54 o 
  -6   3   8       36.16       36.41      2.03 o 
  -5   3   8        7.75        8.79      1.04 o 
  -4   3   8       56.38       52.86      1.34 o 
  -3   3   8       83.00       85.78      1.73 o 
  -2   3   8      258.60      259.54      3.56 o 
  -1   3   8       27.30       23.44      0.66 o 
   0   3   8       17.65       16.11      0.72 o 
   1   3   8      336.45      327.17      4.99 o 
   2   3   8      123.96      127.92      2.54 o 
   3   3   8       28.11       25.46      1.26 o 
   4   3   8       13.25       11.59      1.00 o 
   5   3   8        4.95        7.62      1.12 o 
  -6   4   8        4.17        4.73      1.11 o 
  -5   4   8        0.33        1.53      0.77 o 
  -4   4   8        0.02        1.17      0.67 o 
  -3   4   8        4.66        6.02      0.72 o 
  -2   4   8        9.26        9.40      0.63 o 
  -1   4   8        0.30        0.49      0.34 o 
   0   4   8        9.10        8.10      0.69 o 
   1   4   8        1.47        1.02      0.36 o 
   2   4   8       57.86       54.61      1.99 o 
   3   4   8       47.72       44.44      1.52 o 
   4   4   8        0.78        1.15      0.73 o 
   5   4   8        0.97        0.19      0.75 o 
  -5   5   8        3.99        4.87      1.05 o 
  -4   5   8        3.37        2.88      0.83 o 
  -3   5   8        2.51        3.24      0.65 o 
  -2   5   8       52.68       51.78      1.64 o 
  -1   5   8       38.52       38.14      1.23 o 
   0   5   8       45.36       46.88      1.45 o 
   1   5   8      141.99      132.72      2.44 o 
   2   5   8        3.94        3.98      0.67 o 
   3   5   8        1.37        1.92      0.81 o 
   4   5   8       15.67       14.53      1.25 o 
   5   5   8        5.98        3.34      1.98 o 
  -5   6   8        7.30        8.41      1.33 o 
  -4   6   8       13.34       15.13      1.41 o 
  -3   6   8       11.18       11.34      1.11 o 
  -2   6   8       57.79       54.95      1.72 o 
  -1   6   8       53.96       52.27      1.83 o 
   0   6   8        0.03        0.10      0.42 o 
   1   6   8        6.26        6.68      0.63 o 
   2   6   8        1.11        2.07      0.61 o 
   3   6   8        1.37        1.97      0.78 o 
   4   6   8        0.05        0.69      0.95 o 
  -4   7   8        5.47        7.63      1.23 o 
  -3   7   8        2.71        3.63      0.83 o 
  -2   7   8        0.21        0.97      0.61 o 
  -1   7   8        0.15       -0.32      0.48 o 
   0   7   8        8.31        7.50      0.85 o 
   1   7   8       11.32       11.77      1.21 o 
   2   7   8       10.65        8.91      0.97 o 
   3   7   8       22.88       21.20      1.94 o 
  -3   8   8        2.80        2.32      1.00 o 
  -2   8   8        0.71       -0.04      0.61 o 
  -1   8   8        2.56        4.95      1.14 o 
   0   8   8        7.83        9.61      1.13 o 
   1   8   8        1.41        4.00      1.28 o 
   2   8   8        0.66       -0.85      1.28 o 
  -6   1   9       20.52       21.93      1.73 o 
  -5   1   9        0.36        1.09      0.51 o 
  -4   1   9        0.00        0.36      0.54 o 
  -3   1   9       79.89       85.05      1.76 o 
  -2   1   9       42.54       52.69      1.17 o 
  -1   1   9        3.71        3.45      0.26 o 
   0   1   9      196.35      193.68      2.92 o 
   1   1   9      187.14      197.65      4.10 o 
   2   1   9       21.19       19.78      1.11 o 
   3   1   9       35.65       35.11      1.68 o 
   4   1   9        5.56        8.76      1.00 o 
   5   1   9        2.54        3.92      1.71 o 
  -6   2   9       24.25       22.69      1.58 o 
  -5   2   9       39.99       37.97      1.55 o 
  -4   2   9        4.20        6.04      0.59 o 
  -3   2   9        3.83        4.10      0.51 o 
  -2   2   9        3.65        3.96      0.44 o 
  -1   2   9        3.63        5.83      0.61 o 
   0   2   9        2.68        4.20      0.46 o 
   1   2   9        7.74        6.47      0.91 o 
   2   2   9      112.22      104.86      2.23 o 
   3   2   9      160.75      151.10      3.13 o 
   4   2   9       11.69        9.67      1.34 o 
   5   2   9        0.14        1.63      1.82 o 
  -6   3   9        0.13       -0.37      0.74 o 
  -5   3   9        0.10        0.78      1.00 o 
  -4   3   9        8.61        8.65      0.64 o 
  -3   3   9       88.16       85.14      1.99 o 
  -2   3   9      223.51      230.01      3.46 o 
  -1   3   9       82.27       77.83      1.42 o 
   0   3   9       26.40       27.01      0.95 o 
   1   3   9       96.30       84.82      1.96 o 
   2   3   9        0.38        0.79      0.42 o 
   3   3   9       27.27       22.05      1.22 o 
   4   3   9        2.63        4.23      0.74 o 
   5   3   9        7.22        5.66      1.37 o 
  -6   4   9        2.26        4.74      1.19 o 
  -5   4   9       21.82       23.14      1.61 o 
  -4   4   9       14.70       15.86      1.25 o 
  -3   4   9        4.59        3.93      0.64 o 
  -2   4   9       12.01        9.26      0.58 o 
  -1   4   9        2.61        3.28      0.41 o 
   0   4   9        0.53        0.20      0.38 o 
   1   4   9       59.57       58.07      1.64 o 
   2   4   9       41.41       39.59      1.47 o 
   3   4   9        3.64        5.55      0.72 o 
   4   4   9        1.91        2.65      0.85 o 
   5   4   9        2.11        1.06      1.04 o 
  -5   5   9        8.42        8.02      1.27 o 
  -4   5   9        5.97        9.81      1.05 o 
  -3   5   9       33.54       30.73      1.35 o 
  -2   5   9        5.49        5.25      0.67 o 
  -1   5   9       44.38       44.68      1.49 o 
   0   5   9       19.25       16.90      0.90 o 
   1   5   9       88.03       82.55      2.20 o 
   2   5   9        1.62        2.04      0.59 o 
   3   5   9        1.16        1.36      0.55 o 
   4   5   9       15.59       19.06      2.49 o 
  -4   6   9        2.52        4.29      1.06 o 
  -3   6   9        3.15        5.02      0.88 o 
  -2   6   9        3.60        4.31      1.00 o 
  -1   6   9       36.19       33.50      1.35 o 
   0   6   9        8.94       11.10      1.27 o 
   1   6   9       10.68       10.65      1.06 o 
   2   6   9        7.57        6.71      1.01 o 
   3   6   9        0.89        1.85      0.82 o 
  -4   7   9        1.64        3.67      1.06 o 
  -3   7   9        2.68        2.73      0.90 o 
  -2   7   9        1.24        1.31      0.66 o 
  -1   7   9        3.63        3.91      0.91 o 
   0   7   9        0.66        2.17      0.83 o 
   1   7   9       12.91       11.00      1.19 o 
   2   7   9        4.88        6.02      1.01 o 
   3   7   9        2.70        5.59      2.13 o 
  -2   8   9        4.12        6.48      1.36 o 
  -1   8   9        0.87        2.21      1.06 o 
   0   8   9        0.21        1.60      1.63 o 
   1   8   9        0.02        0.28      0.87 o 
  -6   0  10       20.67       21.86      2.30 o 
  -5   0  10       86.68       87.86      3.63 o 
  -4   0  10       56.30       53.50      3.05 o 
  -3   0  10       16.00       15.68      1.17 o 
  -2   0  10        6.01        5.90      0.92 o 
  -1   0  10        2.50        1.61      1.29 o 
   0   0  10        7.66        9.36      1.20 o 
   1   0  10       26.17       21.56      1.75 o 
   2   0  10      213.61      201.93      6.72 o 
   3   0  10       41.67       32.49      3.15 o 
   4   0  10        4.41        5.67      1.42 o 
   5   0  10       20.21       22.12      2.70 o 
  -6   1  10        7.45        8.52      1.47 o 
  -5   1  10       30.09       27.29      1.20 o 
  -4   1  10       33.84       32.31      1.18 o 
  -3   1  10      320.85      319.79      4.95 o 
  -2   1  10       75.51       75.41      1.54 o 
  -1   1  10       25.67       24.22      0.87 o 
   0   1  10       14.77       15.72      0.98 o 
   1   1  10      173.66      182.54      4.26 o 
   2   1  10       61.05       58.47      2.03 o 
   3   1  10        1.85        1.94      0.69 o 
   4   1  10        0.47        1.09      0.86 o 
   5   1  10        0.15       -0.04      0.86 o 
  -6   2  10        2.51        4.82      1.34 o 
  -5   2  10        2.93        4.82      0.78 o 
  -4   2  10        0.01        0.02      0.33 o 
  -3   2  10        3.35        4.02      0.54 o 
  -2   2  10        5.84        5.58      0.46 o 
  -1   2  10      113.46      103.97      2.23 o 
   0   2  10        0.52        1.47      0.85 o 
   1   2  10      164.33      155.50      2.92 o 
   2   2  10       52.62       48.34      1.95 o 
   3   2  10        3.90        4.07      0.86 o 
   4   2  10        4.18        6.55      1.62 o 
   5   2  10        0.20        0.30      0.88 o 
  -6   3  10        1.17        2.75      1.18 o 
  -5   3  10        2.69        3.96      0.94 o 
  -4   3  10        7.71        7.36      0.82 o 
  -3   3  10        0.01        1.03      0.41 o 
  -2   3  10       19.16       17.16      0.76 o 
  -1   3  10       25.66       22.97      1.09 o 
   0   3  10      203.46      188.50      3.52 o 
   1   3  10        9.58        7.84      0.88 o 
   2   3  10       37.67       36.49      1.35 o 
   3   3  10        4.11        4.83      0.89 o 
   4   3  10       42.49       44.67      2.66 o 
   5   3  10        0.28        2.25      1.95 o 
  -5   4  10        0.28        1.58      1.29 o 
  -4   4  10        3.56        3.55      0.90 o 
  -3   4  10       10.58       12.18      0.86 o 
  -2   4  10       64.51       61.23      1.52 o 
  -1   4  10       20.50       17.10      1.75 o 
   0   4  10        4.09        3.37      0.57 o 
   1   4  10       21.58       18.33      1.83 o 
   2   4  10       28.28       27.74      1.19 o 
   3   4  10       16.75       17.68      1.58 o 
   4   4  10        0.60        1.44      1.39 o 
  -5   5  10       11.41       13.93      1.42 o 
  -4   5  10        7.01        8.32      1.38 o 
  -3   5  10        0.13       -0.14      0.46 o 
  -2   5  10       32.62       31.68      1.31 o 
  -1   5  10       34.59       33.57      1.91 o 
   0   5  10       18.87       18.73      1.08 o 
   1   5  10       38.53       41.07      1.60 o 
   2   5  10        6.25        6.39      0.82 o 
   3   5  10       35.63       35.40      2.25 o 
   4   5  10        5.47       10.80      2.18 o 
  -4   6  10        0.58        1.63      1.14 o 
  -3   6  10        0.54        1.95      0.97 o 
  -2   6  10        2.19        3.52      0.90 o 
  -1   6  10        0.00       -0.10      0.65 o 
   0   6  10       12.10        9.84      1.12 o 
   1   6  10        7.57        8.30      0.84 o 
   2   6  10        0.87        1.63      1.23 o 
   3   6  10        1.06        2.41      1.20 o 
  -3   7  10        2.54        3.80      1.28 o 
  -2   7  10        0.08        1.51      1.19 o 
  -1   7  10        6.55        8.29      1.06 o 
   0   7  10        3.29        5.75      1.39 o 
   1   7  10        0.63        3.49      0.93 o 
   2   7  10        1.00        0.92      1.29 o 
  -1   8  10        1.67        1.71      1.01 o 
   0   8  10        1.97        1.83      1.09 o 
  -6   1  11        1.83        1.70      1.06 o 
  -5   1  11        0.28        1.11      0.62 o 
  -4   1  11       20.77       18.04      0.97 o 
  -3   1  11        1.59        2.14      0.48 o 
  -2   1  11       30.94       28.80      1.17 o 
  -1   1  11       17.12       15.96      1.08 o 
   0   1  11      250.93      244.99      5.39 o 
   1   1  11       78.97       76.86      2.58 o 
   2   1  11        0.17        0.84      0.64 o 
   3   1  11        3.88        5.83      0.97 o 
   4   1  11        5.66        5.89      1.07 o 
   5   1  11        0.44        1.00      1.09 o 
  -6   2  11        9.02        9.68      1.61 o 
  -5   2  11       14.76       14.74      1.38 o 
  -4   2  11       32.68       32.44      1.23 o 
  -3   2  11       96.91       95.87      2.09 o 
  -2   2  11       60.76       53.37      1.60 o 
  -1   2  11        3.23        3.82      0.55 o 
   0   2  11        0.78        2.29      0.59 o 
   1   2  11        5.17        5.33      0.77 o 
   2   2  11       18.52       21.50      1.40 o 
   3   2  11        0.26       -0.37      0.66 o 
   4   2  11        0.31        0.54      0.97 o 
  -5   3  11        1.60        2.19      0.87 o 
  -4   3  11       19.83       20.10      1.19 o 
  -3   3  11       14.12       11.67      0.94 o 
  -2   3  11        0.35        0.47      0.49 o 
  -1   3  11        1.71        1.86      0.49 o 
   0   3  11        2.07        0.67      0.42 o 
   1   3  11       36.93       32.21      1.61 o 
   2   3  11       59.25       56.75      2.25 o 
   3   3  11       31.90       33.05      1.84 o 
   4   3  11        6.38        6.90      1.76 o 
  -5   4  11        1.60        1.99      1.32 o 
  -4   4  11        0.23       -0.46      0.62 o 
  -3   4  11        7.19        7.72      1.12 o 
  -2   4  11       64.91       62.24      1.88 o 
  -1   4  11       18.17       18.89      1.03 o 
   0   4  11       38.79       32.41      1.30 o 
   1   4  11       20.49       20.38      1.30 o 
   2   4  11       15.04       13.33      1.58 o 
   3   4  11        1.59        2.66      2.07 o 
   4   4  11        8.82       12.75      1.76 o 
  -4   5  11        2.95        4.47      1.28 o 
  -3   5  11       19.83       21.22      1.68 o 
  -2   5  11        1.87        2.47      0.79 o 
  -1   5  11        0.52        1.63      0.87 o 
   0   5  11        0.13       -0.11      0.44 o 
   1   5  11        0.84        1.93      0.89 o 
   2   5  11        0.28        1.00      0.90 o 
   3   5  11        6.25        9.25      1.44 o 
  -4   6  11        0.03        0.30      1.19 o 
  -3   6  11        0.08        0.57      0.91 o 
  -2   6  11        0.96        1.04      0.79 o 
  -1   6  11        8.19        4.80      1.04 o 
   0   6  11        0.00        2.25      0.82 o 
   1   6  11       10.82       12.07      1.26 o 
   2   6  11        5.98        6.75      1.08 o 
  -2   7  11        7.63        8.05      1.50 o 
  -1   7  11        2.07        3.66      1.06 o 
   0   7  11       29.94       33.48      2.05 o 
   1   7  11        0.26        3.39      1.18 o 
  -5   0  12       12.73       12.63      2.11 o 
  -4   0  12      137.79      132.95      4.19 o 
  -3   0  12      147.98      147.22      4.15 o 
  -2   0  12        2.44        5.69      1.42 o 
  -1   0  12       18.76       18.61      1.57 o 
   0   0  12       81.41       84.18      3.84 o 
   1   0  12      102.25       90.59      4.13 o 
   2   0  12        3.88        8.68      1.68 o 
   3   0  12        0.08        3.11      2.44 o 
   4   0  12        3.29        2.88      1.47 o 
  -5   1  12        0.26        2.11      1.25 o 
  -4   1  12        8.47        8.91      0.76 o 
  -3   1  12       50.10       48.80      1.69 o 
  -2   1  12        8.18        6.48      0.90 o 
  -1   1  12       47.51       39.24      1.64 o 
   0   1  12       53.33       48.86      2.33 o 
   1   1  12        9.90        9.51      1.11 o 
   2   1  12       16.80       18.08      1.28 o 
   3   1  12       29.43       30.77      1.87 o 
   4   1  12        6.15        7.94      1.34 o 
  -5   2  12       11.51       10.65      1.25 o 
  -4   2  12        0.24        0.92      0.52 o 
  -3   2  12       27.70       28.05      1.27 o 
  -2   2  12       19.17       17.59      1.09 o 
  -1   2  12        4.19        5.83      0.86 o 
   0   2  12        5.14        4.54      0.76 o 
   1   2  12       22.58       25.19      1.87 o 
   2   2  12        9.87        9.16      1.51 o 
   3   2  12       13.94       15.07      1.44 o 
   4   2  12        0.71        1.61      1.07 o 
  -5   3  12        0.24        0.03      0.77 o 
  -4   3  12       37.77       39.94      2.63 o 
  -3   3  12        2.75        2.99      0.61 o 
  -2   3  12       30.34       31.48      1.58 o 
  -1   3  12        2.04        2.70      0.60 o 
   0   3  12       87.97       89.90      2.93 o 
   1   3  12       27.58       32.29      1.75 o 
   2   3  12        0.13       -0.10      0.58 o 
   3   3  12        0.07        2.09      1.11 o 
   4   3  12        0.03       -0.50      0.98 o 
  -4   4  12        3.58        1.95      1.56 o 
  -3   4  12        3.61        2.87      0.89 o 
  -2   4  12       26.80       23.47      1.54 o 
  -1   4  12       34.34       31.64      1.37 o 
   0   4  12        0.91        2.29      0.76 o 
   1   4  12       31.49       32.02      1.98 o 
   2   4  12        0.05        0.64      0.69 o 
   3   4  12       26.61       27.06      1.88 o 
  -4   5  12        0.18        0.40      0.98 o 
  -3   5  12        0.51        2.32      1.64 o 
  -2   5  12        2.70        3.91      0.96 o 
  -1   5  12       25.19       26.69      1.71 o 
   0   5  12        0.75        0.91      0.83 o 
   1   5  12       29.12       27.49      1.72 o 
   2   5  12       15.91       18.88      1.48 o 
   3   5  12        0.00        1.73      1.41 o 
  -3   6  12        0.45        0.39      0.93 o 
  -2   6  12        0.38        0.95      0.87 o 
  -1   6  12        0.04        2.98      1.66 o 
   0   6  12        2.34        1.60      1.12 o 
   1   6  12        3.58        2.18      1.11 o 
   2   6  12       24.33       22.74      2.18 o 
  -5   1  13        0.15        2.61      2.41 o 
  -4   1  13        3.05        6.27      1.55 o 
  -3   1  13       46.74       43.49      2.01 o 
  -2   1  13        9.49       10.64      1.08 o 
  -1   1  13       49.82       45.24      2.00 o 
   0   1  13       57.89       57.42      2.31 o 
   1   1  13        4.33        6.19      0.91 o 
   2   1  13        0.00       -0.17      0.66 o 
   3   1  13        0.03        2.31      1.22 o 
  -5   2  13       15.66       17.27      2.23 o 
  -4   2  13       26.28       24.13      1.40 o 
  -3   2  13        0.35       -0.06      0.57 o 
  -2   2  13        2.88        3.73      0.78 o 
  -1   2  13       21.68       23.31      2.78 o 
   0   2  13       57.11       51.38      2.23 o 
   1   2  13        8.70        6.92      0.98 o 
   2   2  13        8.01        8.26      1.34 o 
   3   2  13       20.85       23.25      1.84 o 
  -4   3  13        9.92        7.76      1.51 o 
  -3   3  13        4.91        5.43      1.28 o 
  -2   3  13        5.71        5.96      0.96 o 
  -1   3  13        5.67        6.25      0.97 o 
   0   3  13        0.13        0.12      0.53 o 
   1   3  13        3.11        3.72      1.06 o 
   2   3  13        3.95        5.77      1.08 o 
   3   3  13        2.07        2.67      1.16 o 
  -4   4  13        4.50        7.46      1.88 o 
  -3   4  13        5.33        7.92      1.71 o 
  -2   4  13        0.41        2.02      1.37 o 
  -1   4  13        0.41       -0.14      0.61 o 
   0   4  13        1.23        1.58      0.77 o 
   1   4  13       18.98       19.89      1.56 o 
   2   4  13        6.00        7.65      1.19 o 
  -3   5  13        1.82        1.25      1.31 o 
  -2   5  13        0.27       -0.20      0.87 o 
  -1   5  13        9.78       13.40      2.04 o 
   0   5  13        8.84       11.42      1.68 o 
   1   5  13        0.72        0.53      0.74 o 
   2   5  13        1.80        1.43      0.91 o 
  -2   6  13        9.77        8.72      1.73 o 
  -1   6  13        2.41        2.69      1.10 o 
   0   6  13       11.61       15.10      2.44 o 
  -4   0  14        4.33        7.15      2.58 o 
  -3   0  14       28.67       33.62      2.69 o 
  -2   0  14        1.70        3.47      1.29 o 
  -1   0  14       68.55       65.77      3.73 o 
   0   0  14       11.57        8.39      2.14 o 
   1   0  14        0.24        0.40      0.84 o 
   2   0  14       56.86       66.93      4.18 o 
   3   0  14       37.48       39.72      3.54 o 
  -4   1  14        2.93        4.11      1.76 o 
  -3   1  14       19.48       19.26      1.52 o 
  -2   1  14        6.77        8.57      1.12 o 
  -1   1  14        1.89        2.59      0.86 o 
   0   1  14        0.74        2.11      0.76 o 
   1   1  14        2.85        4.65      1.22 o 
   2   1  14        4.03        5.91      1.18 o 
   3   1  14        0.35        1.05      0.93 o 
  -4   2  14       44.39       44.64      2.61 o 
  -3   2  14        1.15        1.48      0.77 o 
  -2   2  14       26.60       25.08      1.63 o 
  -1   2  14        0.41        1.54      0.79 o 
   0   2  14       18.18       22.10      1.52 o 
   1   2  14        0.46        1.46      0.85 o 
   2   2  14        6.78        7.81      1.41 o 
   3   2  14        4.05        5.71      1.54 o 
  -4   3  14        2.61        2.12      1.42 o 
  -3   3  14        6.86        6.69      1.23 o 
  -2   3  14        4.74        3.18      1.41 o 
  -1   3  14       31.74       32.23      1.89 o 
   0   3  14        8.92       10.54      1.27 o 
   1   3  14        0.89        2.70      1.00 o 
   2   3  14        1.06        0.90      0.77 o 
  -3   4  14        1.15       -0.52      0.98 o 
  -2   4  14        0.54        2.69      1.28 o 
  -1   4  14        2.54        2.47      1.23 o 
   0   4  14       17.26       17.79      1.64 o 
   1   4  14        4.67        6.37      1.18 o 
   2   4  14        0.94        4.00      1.14 o 
  -2   5  14        0.33       -0.34      1.01 o 
  -1   5  14        3.67        5.35      1.46 o 
   0   5  14        6.61        7.19      1.37 o 
  -4   1  15        7.11        5.68      1.40 o 
  -3   1  15        7.19        7.70      1.95 o 
  -2   1  15        3.40        4.20      1.02 o 
  -1   1  15       10.29       11.50      1.37 o 
   0   1  15        0.25        0.71      0.79 o 
   1   1  15        1.47        2.81      0.99 o 
   2   1  15        3.12        4.10      1.47 o 
  -3   2  15        4.36        6.26      1.44 o 
  -2   2  15        0.55       -0.60      0.74 o 
  -1   2  15       13.23       14.11      1.66 o 
   0   2  15        2.00        3.74      1.05 o 
   1   2  15        0.14        1.35      1.09 o 
   2   2  15        4.61        7.79      1.39 o 
  -3   3  15        2.91        7.24      1.57 o 
  -2   3  15        0.08        1.20      1.86 o 
  -1   3  15        8.14        7.03      1.24 o 
   0   3  15       19.68       21.13      1.74 o 
   1   3  15       15.58       21.75      2.22 o 
  -2   4  15        4.41        8.99      2.97 o 
  -1   4  15       20.25       21.19      2.10 o 
   0   4  15        0.02        2.07      1.84 o 
  -3   0  16       16.89       17.48      3.39 o 
  -2   0  16        1.06        1.22      1.29 o 
  -1   0  16       13.06       17.05      2.37 o 
   0   0  16        1.18        1.84      1.37 o 
   1   0  16        3.33        3.88      1.69 o 
  -2   1  16        0.19       -0.18      0.75 o 
  -1   1  16        0.63        0.65      0.87 o 
   0   1  16        1.82        2.33      1.32 o 
   1   1  16        2.90        5.93      1.28 o 
  -2   2  16       12.60       14.63      1.61 o 
  -1   2  16        1.59        1.35      0.93 o 
   0   2  16        1.53        3.64      1.49 o 
                                                 
